# Supplementary material for: A Quasi-Physiological Microfluidic Blood-Brain Barrier Model for Brain Permeability Studies
Source: Pharmaceutics. 2021 Sep 15;13(9):1474. doi: 10.3390/pharmaceutics13091474 (PMC8468926; doi:10.3390/pharmaceutics13091474)
Supplement: Supplementary file 1 [file pharmaceutics-13-01474-s001.zip]

Archive with 1 entries (1 files):
- pharmaceutics-1373702-supplementary.pdf
